# Supplementary material for: Anxiety, Academic Performance, and Physical Activity in University Students: A Scoping Review
Source: Eur J Investig Health Psychol Educ. 2025 Nov 13;15(11):231. doi: 10.3390/ejihpe15110231 (PMC12651330; doi:10.3390/ejihpe15110231)
Supplement: Supplementary file 1 [file ejihpe-15-00231-s001.zip]

Archive with 1 entries (1 files):
- ejihpe-3913542-supplementary.pdf
